# Supplementary material for: A new late Neanderthal from Crimea reveals long-distance connections across Eurasia
Source: Proc Natl Acad Sci U S A. 2025 Oct 27;122(45):e2518974122. doi: 10.1073/pnas.2518974122 (PMC12625898; doi:10.1073/pnas.2518974122)
Supplement: Supplementary file 2 — Dataset S01 (CSV) [file pnas.2518974122.sd01.csv]

Sub Sample Number	Sample Reference	Identifiable	ZooMS ID	No Total Peptide Markers Idd	Alpha1 508 P1	Alpha2 978 A	Alpha2 978 +16	Alpha2 484 B	Alpha1 688	Alpha2 502 C	Alpha2 292 P2	Alpha1 220	Alpha2 793 D	Alpha2 454 E	Alpha1 586 F	Alpha1 586 +16	Alpha2 757 +16	Alpha2 757 G	Other Peaks
Z00068.1	STAR001	Passed	Equidae	5	1105.6	1183.58		1427.73		1550.8					2883.55
Z00069.1	STAR002	Failed		0
Z00070.1	STAR003	Passed	Equidae	7	1105.6	1182.71		1427.72		1550.69			2144.9		2883.18		3000.32
Z00071.1	STAR004	Passed	Equidae	9	1105.6	1182.62	1198.6	1427.73		1550.8			2145.12	2820.4	2884.48		2999.4
Z00072.1	STAR005	Passed	Equidae	9	1105.6	1182.61	1198.6	1427.66		1550.8			2146.62	2820.4	2883.65	2899.4
Z00073.1	STAR006	Passed	Bovidae	8	1105.6	1192.6	1208.6	1427.68		1580.8	1648.8		2131.1		2853.4
Z00074.1	STAR007	Passed	Equidae	4		1182.6		1427.75					2145.3		2883.53
Z00075.1	STAR008	Passed	Equidae	7	1105.6	1183.62		1427.74			1649.8		2145.59		2883.62			2983.4
Z00076.1	STAR009	Passed	Equidae	8	1105.6	1183.61		1427.78		1550.8	1649.8		2145.11	2820.4	2883.51
Z00077.1	STAR010	Passed	Equidae	7	1105.6	1182.63	1198.6	1427.74		1550.8			2145.02		2883.45
Z00078.1	STAR011	Passed	Equidae	6	1105.6	1182.63		1427.7		1550.8			2145.56		2883.73
Z00079.1	STAR012	Passed	Equidae	9	1105.6	1182.66	1198.6	1427.78		1550.8			2145.17		2883.57	2899.4	3000.68
Z00080.1	STAR013	Passed	Equidae	7	1105.6	1182.66		1427.79		1550.8	1649.8		2145.14		2883.06
Z00081.1	STAR014	Passed	Equidae	7	1105.6	1182.08		1427.76		1550.8			2145.19		2884.76		3000.86
Z00082.1	STAR015	Passed	Equidae	7	1105.6	1182.65	1198.6	1427.76		1550.8			2145.14		2883.49
Z00083.1	STAR016	Passed	Equidae	7	1105.6	1182.6	1198.6	1427.71		1550.8			2145.53		2883.71
Z00084.1	STAR017	Passed	Equidae	6	1105.6	1183.61		1427.68		1550.8			2145.47		2883.68
Z00085.1	STAR018	Passed	Equidae	8	1105.6	1183.64	1198.6	1427.75		1550.8			2145.14		2883.56		2999.4
Z00086.1	STAR019	Passed	Equidae	7	1105.6	1182.67		1427.79		1550.8			2145.2		2883.66		3000.77
Z00087.1	STAR020	Passed	Equidae	8	1105.6	1183.66	1198.6	1427.7		1550.8			2145.54		2883.74	2899.4
Z00088.1	STAR021	Passed	Equidae	7	1105.6	1183.64	1198.6	1427.71		1550.8			2145.56		2883.75
Z00089.1	STAR022	Passed	Equidae	6	1105.6	1183.63		1427.7		1550.8			2145.53		2883.75
Z00090.1	STAR023	Failed	Equidae	4	1105.6	1182.64		1427.75		1550.8
Z00091.1	STAR024	Passed	Equidae	10	1105.6	1182.7		1427.81		1550.8	1649.8		2145.21	2820.4	2883.59	2899.4	3000.73
Z00092.1	STAR025	Passed	Equidae	7	1105.6	1183.65		1427.76		1550.83			2145.14		2883.51		3000.65
Z00093.1	STAR026	Passed	Equidae	8	1105.6	1183.65		1427.77		1550.8			2145.21		2883.77	2899.4	3000.89
Z00094.1	STAR027	Passed	Equidae	10	1105.6	1182.66	1198.6	1427.78		1550.8	1649.8		2145.22	2820.4	2883.74		3000.88
Z00095.1	STAR028	Passed	Equidae	10	1105.6	1183.69	1198.6	1427.8		1550.8			2145.21	2820.4	2883.58	2899.4	3000.69
Z00096.1	STAR029	Passed	Equidae	9	1105.6	1182.61	1198.6	1427.73		1550.8	1649.8		2145.13		2883.56		3000.7
Z00097.1	STAR030	Passed	Equidae	8	1105.6	1183.69	1198.6	1427.81		1550.8			2145.22		2883.7		3000.78
Z00098.1	STAR031	Passed	Equidae	8	1105.6	1183.74	1198.6	1427.86		1550.8			2145.28		2883.75		3000.88
Z00099.1	STAR032	Passed	Equidae	7	1105.6			1427.77		1550.8			2145.21	2820.4	2883.7		3000.85
Z00100.1	STAR033	Passed	Equidae	8	1105.6	1182.66	1198.6	1427.77		1550.8			2145.18		2883.31		3000.71
Z00101.1	STAR034	Passed	Equidae	7	1105.6	1182.09		1427.79		1550.8			2145.2		2883.64		3000.73
Z00102.1	STAR035	Passed	Equidae	8	1105.6	1183.66		1427.79		1550.8	1649.8		2145.21		2883.3		3000.7
Z00103.1	STAR036	Passed	Equidae	7	1105.6	1183.68		1427.81		1550.8			2145.25		2883.64		3000.75
Z00104.1	STAR037	Passed	Equidae	8	1105.6	1182.76		1427.88		1550.8			2145.38		2883.95	2899.4	3000.12
Z00105.1	STAR038	Passed	Equidae	6	1105.6	1182.67		1427.77					2145.21		2883.74		3000.9
Z00106.1	STAR039	Passed	Equidae	9	1105.6	1183.65		1427.8		1550.8	1649.8		2145.25	2820.4	2883.76		3000.91
Z00107.1	STAR040	Passed	Saiga/Cervidae/Gazella	11	1105.6	1181.64	1198.6	1427.74		1550.76	1648.8		2131.13	2793.45	2883.58		3034.67	3018.62
Z00108.1	STAR041	Passed	Equidae	6	1105.6	1182.66		1427.76					2145.12		2883.46		3000.56
Z00109.1	STAR042	Passed	Equidae	8	1105.6	1183.68		1427.79		1550.8			2145.21	2820.4	2883.67		3000.78
Z00110.1	STAR043	Passed	Equidae	8	1105.6	1182.68		1427.8		1550.8	1649.8		2145.27		2883.78		3000.93
Z00111.1	STAR044	Passed	Canidae - Canis lupus	8	1105.6		1226.69	1453.85		1556.8			2131.3	2820.56	2853.84	2869.4
Z00112.1	STAR045	Passed	Saiga/Cervidae/Gazelle	8	1105.6	1180.68	1196.6	1427.75		1550.72	1648.8		2131.1					3017.55
Z00113.1	STAR046	Passed	Hominadae	8	1105.6		1235.71	1478.74		1580.86			2115.19		2869.56	2885.63		2957.68
Z00114.1	STAR047	Passed	Equidae	8	1105.6	1182.69	1198.6	1427.83		1550.8	1649.8		2145.28		2883.63
Z00115.1	STAR048	Passed	Equidae	8	1105.6	1182.67		1427.8		1550.8			2145.36	2820.4	2884.16		2999.4
Z00116.1	STAR049	Passed	Equidae	9	1105.6	1182.63	1198.6	1427.74		1550.8			2145.14	2820.4	2883.55		3000.65
Z00117.1	STAR050	Passed	Saiga/Cervidae/Gazelle	10	1105.6	1180.62	1196.67	1427.84		1550.86	1648.8		2131.3		2883.75	2899.4		3034.85
Z00118.1	STAR051	Passed	Equidae	8	1105.6	1182.66	1198.6	1427.77		1550.73			2145.13		2883.55		3000.59
Z00119.1	STAR052	Passed	Equidae	10	1105.6	1182.64	1198.6	1427.73		1550.8	1649.8		2145.11		2883.47	2899.4	3000.62
Z00120.1	STAR053	Passed	Equidae	8	1105.6	1183.64	1198.6	1427.75		1550.8			2145.15	2820.4	2883.5
Z00121.1	STAR054	Passed	Equidae	8	1105.6	1182.6		1427.72		1550.8			2145.11	2820.4	2883.51		3000.63
Z00122.1	STAR055	Passed	Equidae	8	1105.6	1182.67	1198.6	1427.76		1550.8			2145.21		2883.82		2999.4
Z00123.1	STAR056	Passed	Equidae	10	1105.6	1182.64	1198.6	1427.75		1550.8	1649.8		2145.13	2820.4	2883.52		3000.61
Z00124.1	STAR057	Passed	Equidae	10	1105.6	1182.66	1198.6	1427.76		1550.8	1649.8		2145.13	2820.4	2883.53		3000.62
Z00125.1	STAR058	Passed	Equidae	10	1105.6	1182.61	1198.6	1427.69		1550.8	1649.8		2145.04	2820.4	2883.39		2999.4
Z00126.1	STAR059	Passed	Equidae	9	1105.6	1182.66	1198.6	1427.68		1550.8			2145.14	2820.4	2883.53		3000.65
Z00127.1	STAR060	Failed		0
Z00128.1	STAR061	Passed	Equidae	6	1105.6	1182.6	1198.6	1427.7		1550.8					2883.4
Z00129.1	STAR062	Passed	Equidae	7	1105.6	1182.63		1427.74		1550.8			2145.14		2883.56		3000.7
Z00130.1	STAR063	Failed		4		1182.65		1427.77					2145.08		2883.49
Z00131.1	STAR064	Passed	Equidae	7	1105.6	1183.64	1198.6	1427.75		1550.8			2145.12		2883.55
Z00132.1	STAR065	Passed	Equidae	7	1105.6	1182.6		1427.7		1550.8			2145.09		2883.51		3000.63
Z00133.1	STAR066	Passed	Equidae	10	1105.6	1182.6	1198.6	1427.7		1550.8			2145.12		2883.68	2899.4	3000.84	2983.4
Z00134.1	STAR067	Passed	Equidae	8	1105.6	1182.7	1198.6	1427.81		1550.8			2145.23		2883.63		2999.4
Z00135.1	STAR068	Passed	Equidae	9	1105.6	1182.58		1427.67		1550.8			2145		2883.34	2899.4	2999.4	3017.74
Z00136.1	STAR069	Passed	Equidae	8	1105.6	1182.62	1198.6	1427.72		1550.8			2145.08		2883.45	2899.4
Z00137.1	STAR070	Passed	Equidae	7	1105.6	1182.68		1427.79		1550.8			2145.2		2883.62		2999.4
Z00138.1	STAR071	Passed	Equidae	7	1105.6	1183.63	1198.6	1427.75		1550.8			2145.12		2883.51
Z00139.1	STAR072	Passed	Equidae	8	1105.6	1183.63	1198.6	1427.74		1550.8			2145.11		2883.43		2999.4
Z00140.1	STAR073	Passed	Equidae	5	1105.6	1183.6		1427.74		1550.8			2883.6
Z00141.1	STAR074	Passed	Saiga/Cervidae /Gazelle	7	1105.6		1196.6	1427.74		1550.76			2131.1		2883.56			3018.57
Z00142.1	STAR075	Passed	Equidae	8	1105.6	1182.63		1427.74		1550.8			2145.12	2820.4	2883.49		3000.6
Z00143.1	STAR076	Passed	Equidae	10	1105.6	1182.67	1198.6	1427.8		1550.8	1649.8		2145.19	2820.4	2883.61		2999.4
Z00144.1	STAR077	Passed	Equidae	8	1105.6	1183.64	1198.6	1427.75		1550.8	1649.8		2145.05		2883.52
Z00145.1	STAR078	Passed	Equidae	8	1105.6	1182.6	1198.6	1427.68		1550.8	1649.8		2145.01		2883.68
Z00146.1	STAR079	Passed	Equidae	9	1105.6	1182.63	1198.6	1427.73		1550.8			2145.09	2820.4	2883.47		3000.55
Z00147.1	STAR080	Passed	Equidae	9	1105.6	1182.69	1198.6	1427.81		1550.8	1649.8		2145.21		2883.64		3000.76
Z00148.1	STAR081	Passed	Equidae	10	1105.6	1182.62	1198.6	1427.72		1550.8	1649.8		2145.08	2820.4	2883.46		3000.59
Z00149.1	STAR082	Passed	Saiga/Cervidae/Gazelle	9	1105.6	1180.6	1196.6	1427.86		1550.91	1648.8		2131.29		2883.78	2899.4
Z00150.1	STAR083	Passed	Equidae	10	1105.6	1182.64	1198.6	1427.75		1550.8	1649.8		2145.13	2820.4	2883.47		2999.6
Z00151.1	STAR084	Passed	Equidae	8	1105.6	1183.63	1198.6	1427.74		1550.8			2145.09		2883.5		3000.52
Z00152.1	STAR085	Passed	Bos/Bison	9	1105.6	1192.6	1208.6	1427.76		1580.8	1648.8		2131.15		2853.62			3034.77
Z00153.1	STAR086	Passed	Equidae	10	1105.6	1182.64	1198.6	1427.75		1550.8			2145.13	2820.4	2883.52	2899.4	3000.85
Z00154.1	STAR087	Passed	Saiga/Cervidae/Gazlle	9	1105.6	1180.61	1196.6	1427.76		1550.8	1648.8		2131.13		2883.51			3034.61
Z00155.1	STAR088	Passed	Equidae	7	1105.6	1182.63	1198.6	1427.77		1550.8			2145.15		2883.57
Z00156.1	STAR089	Passed	Bos/Bison	9	1105.6	1192.6	1208.6	1427.68		1580.8	1648.8		2131.07		2853.66			3033.78
Z00157.1	STAR090	Passed	Saiga/Cervidae/Gazelle	9	1105.6		1196.6	1427.73		1550.8	1648.8		2131.13		2883.76	2899.4		3034.92
Z00158.1	STAR091	Passed	Saiga/Cervidae/Gazelle	9	1105.6		1196.6	1427.8		1550.8	1648.8		2131.17		2883.57	2899.4		3034.67
Z00159.1	STAR092	Passed	Equidae	8	1105.6	1182.64	1198.6	1427.73		1550.8			2145.11		2883.5		3000.6
Z00160.1	STAR093	Passed	Cervidae/Saiga/Gazella	10	1105.6	1180.64	1196.6	1427.76		1550.8	1648.8		2131.15		2883.58		2999.4	3018.61
Z00161.1	STAR094	Passed	Equidae	9	1105.6	1182.64	1198.6	1427.78		1550.8			2145.2	2820.4	2883.68		3000.82
Z00162.1	STAR095	Passed	Equidae	8	1105.6	1183.7	1198.6	1427.81		1550.8			2145.25		2883.69		3000.82
Z00163.1	STAR096	Passed	Equidae	7	1105.6	1182.65		1427.76		1550.8			2145.16		2883.58		3000.71
Z00164.1	STAR097	Passed	Equidae	7	1105.6	1182.64		1427.76		1550.8			2145.21		2883.74		3000.9
Z00165.1	STAR098	Passed	Equidae	9	1105.6	1182.63	1198.6	1427.74		1550.8			2145.08	2820.4	2883.4		3000.5
Z00166.1	STAR099	Passed	Equidae	7	1105.6	1182.65		1427.76					2145.11	2820.4	2883.45		3000.5
Z00167.1	STAR100	Passed	Equidae	7	1105.6	1182.65		1427.76		1550.8			2145.18		2883.63		3000.77
Z03948.1	STAR101	Passed	Equidae	9	1105.6	1182.68		1427.82		1550.88	1649.88		2145.22	2821.4	2883.52		2999.65
Z03949.1	STAR102	Passed	Equidae	10	1105.6	1182.67	1198.7	1427.81		1550.83	1649.88		2145.22	2821.52	2883.57		2999.66
Z03950.1	STAR103	Passed	Equidae	9	1105.6	1182.66		1427.77		1550.8	1650.83		2145.2	2821.59	2883.6		2999.72
Z03951.1	STAR104	Passed	Equidae	10	1105.6	1182.65	1199.67	1427.79		1550.82	1650.87		2145.19	2821.4	2883.58		2999.78
Z03952.1	STAR105	Passed	Equidae	10	1105.6	1182.66	1198.64	1427.78		1550.82	1650.87		2145.19	2821.35	2883.59		2999.77
Z03953.1	STAR106	Passed	Equidae	10	1105.6	1182.67	1199.64	1427.83		1550.83	1649.8		2145.19	2821.5	2883.48		2999.59
Z03954.1	STAR107	Passed	Equidae	9	1105.6	1182.63		1427.74		1550.82	1649.84		2145.09	2821.4	2883.34		3000.44
Z03955.1	STAR108	Passed	Equidae	10	1105.6	1182.62	1198.66	1427.77		1550.84	1649.83		2145.18	2821.4	2883.53		2999.65
Z03956.1	STAR109	Passed	Equidae	10	1105.6	1182.64	1198.72	1427.77		1550.82	1649.84		2145.28	2821.39	2883.55		3000.66
Z03957.1	STAR110	Passed	Equidae	7	1105.6	1182.66		1427.78		1550.81			2145.2		2883.58		3000.83
Z03958.1	STAR111	Passed	Cervus/Saiga/Gazella	10	1105.6	1180.71	1196.7	1427.79		1550.85	1648.88		2131.13		2883.48		3018.64	3034.61
Z03959.1	STAR112	Passed	Equidae	7	1105.6	1182.67		1427.82		1550.87			2145.2		2883.35		2999.57
Z03960.1	STAR113	Passed	Equidae	9	1105.6	1182.7	1199.69	1427.85		1550.89	1650.89		2145.28		2883.66		2999.77
Z03961.1	STAR114	Passed	Equidae	9	1105.6	1182.67		1427.79		1550.84	1649.76		2145.19	2821.48	2883.58		2999.69
Z03962.1	STAR115	Passed	Equidae	9	1105.6	1182.67	1199.66	1427.8		1550.85	1650.85		2145.22		2883.65		2999.77
Z03963.1	STAR116	Passed	Equidae	10	1105.6	1182.66	1198.67	1427.79		1550.83	1649.85		2145.21	2821.57	2883.64		2999.78
Z03964.1	STAR117	Passed	Equidae	8	1105.6	1182.63	1198.64	1427.75		1550.78			2145.15		2883.57		2999.69
Z03965.1	STAR118	Passed	Equidae	8	1105.6	1182.64	1199.63	1427.75		1550.77			2145.09		2883.36		2999.5
Z03966.1	STAR119	Passed	Equidae	7	1105.6	1182.64		1427.76		1550.83			2145.09		2883.54		2999.63
Z03967.1	STAR120	Passed	Equidae	8	1105.6	1182.63	1199.64	1427.75		1550.8			2145.15		2883.46		2999.56
Z03968.1	STAR121	Passed	Equidae	7	1105.6	1182.64		1427.77		1550.82			2145.17		2883.54		3000.66
Z03969.1	STAR122	Passed	Equidae	10	1105.6	1182.69	1198.68	1427.81		1550.85	1649.9		2145.22	2821.47	2883.58		3000.76
Z03970.1	STAR123	Passed	Equidae	8	1105.6	1182.64		1427.77		1550.82	1650.83		2145.77		2883.52		3000.65
Z03971.1	STAR124	Passed	Equidae	7	1105.6	1182.69		1427.79		1550.8			2145.24		2883.68		3000.83
Z03972.1	STAR125	Passed	Saiga or Cervidae	9	1105.6	1180.71	1196.76	1427.82		1550.86	1648.97		2131.22		2883.55			3034.61
Z03973.1	STAR126	Passed	Equidae	7	1105.6	1180.66		1427.79		1550.8			2145.2		2883.63		3000.74
Z03974.1	STAR127	Passed	Equidae	10	1105.6	1182.66	1198.63	1427.8		1550.84	1650.84		2145.21	2821.49	2883.59		3000.73
Z03975.1	STAR128	Passed	Equidae	9	1105.6	1182.65		1427.78		1550.83	1650.82		2145.2	2821.5	2883.59		3000.73
Z03976.1	STAR129	Passed	Equidae	9	1105.6	1182.67		1427.77		1550.78	1650.84		2145.19	2821.49	2883.55		3000.66
Z03977.1	STAR130	Passed	Equidae	9	1105.6	1182.69		1427.83		1550.89	1650.93		2145.29	2821.61	2883.74		3000.87
Z03978.1	STAR131	Passed	Equidae	8	1105.6	1182.67		1427.81		1550.86			2145.24		2883.73		3000.81	2984.87
Z03979.1	STAR132	Passed	Equidae	8	1105.6	1182.62		1427.74		1550.8			2145.13		2883.49		3000.65	2984.64
Z03980.1	STAR133	Passed	Equidae	10	1105.6	1182.72	1199.71	1427.86		1550.88	1650.93		2145.32		2883.76		3000.94	2984.93
Z03981.1	STAR134	Passed	Hominidae	7	1105.6	1235.69		1477.83		1580.86			2115.2		2869.61			2957.77
Z03982.1	STAR135	Passed	Equidae	9	1105.6	1182.7	1199.67	1427.85		1550.91	1650.91		2145.25		2883.63		3000.7
Z03983.1	STAR136	Passed	Equidae	7	1105.6	1182.67		1427.8		1550.83			2145.24		2883.72		3000.85
Z03984.1	STAR137	Passed	Equidae	9	1105.6	1182.63	1199.68	1427.81		1550.84	1650.87		2145.24		2883.59		3000.72
Z03985.1	STAR138	Passed	Equidae	9	1105.6	1182.63		1427.76		1550.77	1650.82		2145.17		2883.58		3000.69	2984.69
Z03986.1	STAR139	Passed	Equidae	9	1105.6	1182.64	1199.64	1427.77		1550.8	1650.83		2145.18	2821.47	2883.59
Z03987.1	STAR140	Passed	Equidae	9	1105.6	1182.65	1198.58	1427.78		1550.82	1650.85		2145.19		2883.63		3000.76
Z03988.1	STAR141	Passed	Cervus/Saiga/Gazella	9	1105.6	1180.67	1196.69	1427.75		1550.79	1648.85		2131.13		2883.5			3033.65
Z03989.1	STAR142	Passed	Equidae	8	1105.6	1182.67		1427.83		1550.82	1650.8		2145.15		2883.58		3000.7
Z03990.1	STAR143	Passed	Equidae	7	1105.6	1182.64		1427.76		1550.86			2145.17		2883.53		3000.66
Z03991.1	STAR144	Passed	Equidae	7	1105.6	1182.68		1427.81		1550.86			2145.26		2883.69		3000.8
Z03992.1	STAR145	Passed	Equidae	10	1105.6	1182.65	1198.63	1427.79		1550.82	1649.86		2145.21	2821.51	2883.61		2999.61
Z03993.1	STAR146	Passed	Cervus/Saiga/Gazella	9	1105.6	1180.69	1197.68	1427.82		1550.85	1648.93		2131.23		2884.8			3034.81
Z03994.1	STAR147	Passed	Rhinocerotidae	7	1105.6	1182.71		1453.85		1550.89			2145.29		2869.72		3000.73
Z03995.1	STAR148	Passed	Equidae	10	1105.6	1182.64	1198.7	1427.84		1550.86	1649.91		2145.25	2821.42	2883.56		3000.63
Z03996.1	STAR149	Passed	Equidae	8	1105.6	1182.68		1427.81		1549.9	1649.8		2145.22		2883.5		3000.61
Z03997.1	STAR150	Passed	Equidae	7	1105.6	1182.64		1427.78		1550.81			2145.18		2883.55		2999.63
